# Supplementary material for: Association of TMEM106B with Cortical APOE Gene Expression in Neurodegenerative Conditions
Source: Genes (Basel). 2024 Mar 26;15(4):416. doi: 10.3390/genes15040416 (PMC11049136; doi:10.3390/genes15040416)
Supplement: Supplementary file 1 [file genes-15-00416-s001.zip]

Archive with 1 entries (1 files):
- genes-2926629-supplementary.pdf
